# Supplementary material for: Machine learning-based prediction models for severe Mycoplasma pneumoniae pneumonia in Chinese children: a systematic review and meta-analysis of prediction model performance
Source: Front Public Health. 2026 Jun 3;14:1793116. doi: 10.3389/fpubh.2026.1793116 (PMC13272165; doi:10.3389/fpubh.2026.1793116)
Supplement: Supplementary file 2 [file Table_2.XLSX]

## Sheet: Sheet1
Study	Year	Study design	total	case	Modeling methods	AUC			Spe			Sen
He et al.	2025	retrospective study	2202	未报道	LightGBM*	0.975	0.964	0.986	0.993	0.989	0.997	0.739	0.726	0.752
					XGBoost	0.973	0.962	0.984	0.987	0.981	0.993	0.773	0.752	0.794
					RandomForest	0.96	0.946	0.975	0.915	0.888	0.941	0.86	0.82	0.901
					KNN	0.586	0.536	0.636	0.604	0.578	0.63	0.512	0.477	0.546
					LR	0.735	0.69	0.779	0.692	0.646	0.738	0.652	0.592	0.713
Gong et al.	2025	retrospective study	372	83	LR*	0.964	0.945	0.983
Li et al.	2024	retrospective study	1332	346	LR*	0.862	0.839	0.886
Chang et al.	2022	prospective study	233	84	LR*	0.777	0.699	0.796
Liu et al.	2025	retrospective study	562	519	LR*	0.972	0.936	0.986
Xie et al.	2025	prospective study	537	258	LightGBM*	0.953	0.912	0.976	0.991	0.988	0.995	0.992	0.988	0.995
					XGboost	0.926	0.894	0.935	0.923	0.901	0.952	0.929	0.875	0.941
					LR	0.947	0.905	0.968	0.981	0.932	0.99	0.915	0.888	0.933
					RandomForest	0.947	0.905	0.971	0.951	0.944	0.966	0.943	0.922	0.957
					KNN	0.823	0.805	0.855	0.903	0.887	0.931	0.746	0.711	0.789
					SVM	0.966	0.941	0.975	0.975	0.936	0.988	0.957	0.944	0.966
					DT	0.941	0.926	0.961	0.922	0.897	0.935	0.956	0.949	0.971
					NB	0.816	0.793	0.825	0.932	0.912	0.955	0.704	0.685	0.777
Zhang et al.	2024	retrospective study	526	278	LR*	0.87	0.831	0.888
Ye et al.	2025	retrospective study	483	91	CatBoost*	0.934	0.911	0.951
					LightGBM	0.91	0.897	0.933	0.986	0.917	0.993	0.978	0.927	0.993
					XGboost	0.927	0.899	0.964	0.937	0.911	0.954	0.944	0.929	0.973
					LR	0.906	0.877	0.922	0.911	0.894	0.935	0.911	0.899	0.954
					RandomForest	0.934	0.912	0.956	0.954	0.921	0.966	0.934	0.912	0.956
					GBDT	0.894	0.877	0.908	0.894	0.877	0.928	0.874	0.857	0.898
					SVM	0.862	0.845	0.888	0.882	0.865	0.893	0.878	0.844	0.898
					DT	0.727	0.705	0.777	0.757	0.715	0.787	0.733	0.715	0.786
Kang et al.	2023	retrospective study	200	107	LR*	0.819	0.798	0.843
Zhu et al.	2019	prospective study	201	50	LR*	0.85	0.778	0.923	0.876	0.831	0.907	0.719	0.699	0.742
Wu et al.	2025	retrospective study	413	135	LR*	0.952	0.93	0.975	0.804	0.789	0.821	0.988	0.975	0.989
Wang et al.	2025	prospective study			XGBoost*	0.922	0.913	0.941
Tang et al.	2025	retrospective study	317		XGBoost*	0.922	0.913	0.941
					SVM	0.895	0.888	0.907
					NB	0.783	0.757	0.792
					LDA	0.753	0.738	0.769
					GBM	0.812	0.793	0.825
Prevalence
Study	Year	total	case
Gong et al.	2025	372	83
Li et al.	2024	1332	346
Chang et al.	2022	233	84
Liu et al.	2025	562	519
Xie et al.	2025	537	258
Zhang et al.	2024	526	278
Ye et al.	2025	483	91
Kang et al.	2023	200	107
Zhu et al.	2019	201	50
Wu et al.	2025	413	135
